# Supplementary material for: Sustainable Carotenoid Extraction from Macroalgae: Optimizing Microwave-Assisted Extraction Using Response Surface Methodology
Source: Life (Basel). 2024 Nov 30;14(12):1573. doi: 10.3390/life14121573 (PMC11676899; doi:10.3390/life14121573)
Supplement: Supplementary file 1 [file life-14-01573-s001.zip]

Archive with 1 entries (1 files):
- life-3286205-supplementary.pdf
